# Supplementary material for: Maternal adjustment or constraint: differential effects of food availability on maternal deposition of macro‐nutrients, steroids and thyroid hormones in rock pigeon eggs
Source: Ecol Evol. 2016 Jan 8;6(2):397–411. doi: 10.1002/ece3.1845 (PMC4729257; doi:10.1002/ece3.1845)
Supplement: Supplementary file 2 — Appendix S2. Data of food and egg quality in pigeons. [file ECE3-6-397-s002.xlsx]

## Sheet: food and egg quality data
Egg ID	Laying date	Nest	Laying order	Food treatment	Egg mass (g)	Long axis (mm)	Short axis (mm)	Egg volume	Linear volume index	Yolk mass (g)	Yolk T with recovery (pg/mg)	Yolk T w/o recovery (pg/mg)	Total amount of T (ng)	Yolk A4 with recovery (pg/mg)	Yolk A4 w/o recovery	Total amount of A4 (ng)	Yolk T3 (ng/g yolk)	Yolk T4 (ng/g yolk)	T3 amount (ng)	T4 amount (ng)	T3/T4
23L.A1	2012-05-22	23LA	1	Poor	16	37.6	27.66	14671.1	363.373	3.39	5.79506	4.58958	19.6452	64.2259	50.8658	217.726	1.29939	6.13981	4.40492	20.8139	0.211633
22L.A1	2012-05-22	22LA	1	Good	19	40.18	28.53	16679.5	387.448	3.79	3.99182	3.29733	15.129	52.2431	43.1539	198.001	0.978911	3.2709	3.71007	12.3967	0.299279
23L.A2	2012-05-24	23LA	2	Poor	15	36.38	26.95	13475.7	348.254	3.22	17.357	15.0659	55.8895	150.379	130.53	484.221	1.12681	1.78426	3.62834	5.74532	0.63153
13L.B1	2012-05-24	13LB	1	Good	17	37.69	28.66	15788.8	376.96	3.82	4.86868	4.14869	18.5984	80.641	68.7156	308.049	1.09024	3.24772	4.1647	12.4063	0.335693
22L.A2	2012-05-24	22LA	2	Good	17	38.51	28.04	15441.9	372.796	3.53	17.9322	15.26	63.3006	143.819	122.387	507.679	1.01276	3.58582	3.57506	12.6579	0.282436
17L.B1	2012-05-25	17LB	1	Poor	15	35.87	27.59	13925.3	354.017	2.84	5.43863	4.80714	15.4457	54.7791	48.4186	155.573	1.30605	2.73855	3.70919	7.77749	0.476914
17L.A1	2012-05-25	17LA	1	Poor	16	38.22	28.02	15303.7	371.125	3.02	5.24575	4.53547	15.8422	53.8431	46.5527	162.606	1.1045	2.04535	3.33559	6.17694	0.540007
13L.B2	2012-05-26	13LB	2	Good	18	38.88	28.67	16298.7	382.999	4.47	14.7842	12.3462	66.0853	204.797	171.026	915.444	0.887554	2.74022	3.96737	12.2488	0.323899
17L.A2	2012-05-27	17LA	2	Poor	16	37.08	27.52	14322.1	359.025	3	10.3638	10.9008	31.0915	84.709	89.0982	254.127	1.24221	2.53945	3.72664	7.61836	0.489166
17L.B2	2012-05-27	17LB	2	Poor	14	35.62	27.01	13253	345.365	2.82	13.8057	11.1689	38.9322	102.525	82.9427	289.12	1.27558	2.61783	3.59715	7.38229	0.487267
24L.A1	2012-05-27	24LA	1	Poor	15	37.7	27.35	14382.2	359.778	3.3	5.20919	4.50977	17.1903	60.9873	52.7987	201.258	0.794108	2.65262	2.62056	8.75365	0.299367
19L.B1	2012-05-27	19LB	1	Good	17	37.96	28.18	15373.7	371.972	3.65	2.93436	2.26736	10.7104	75.3204	58.1995	274.92	0.828989	2.31591	3.02581	8.45307	0.357954
18L.A1	2012-05-28	18LA	1	Good	19	38.14	29.61	17054.1	391.774	3.23	5.55686	5.20168	17.9487	76.0879	71.2245	245.764	0.87072	3.20161	2.81242	10.3412	0.271963
15L.A1	2012-05-28	15LA	1	Poor	16	38.76	27.52	14971	367.068	3.06	5.55196	4.62383	16.989	69.1977	57.6299	211.745	0.964397	2.31694	2.95106	7.08984	0.416237
15L.F1	2012-05-28	15LF	1	Poor	15	38.01	26.86	13985.6	354.782	3.01	5.94264	5.15149	17.8874	51.7064	44.8226	155.636	1.28074	1.82771	3.85502	5.50139	0.700735
18L.B1	2012-05-28	18LB	1	Good	18	39.2	28.55	16295.5	382.962	3.26	4.92085	4.18756	16.042	69.3161	58.9869	225.971	0.900985	3.59918	2.93721	11.7333	0.25033
19L.B2	2012-05-29	19LB	2	Good	16	37.12	27.29	14098.9	356.216	3.01	18.228	15.1187	54.8662	183.884	152.518	553.49	1.14656	3.47545	3.45115	10.4611	0.329903
24L.A2	2012-05-29	24LA	2	Poor	15	36.37	26.94	13462	348.077	3.17	17.007	14.2218	53.9121	131.771	110.191	417.715	1.08909	3.11444	3.45241	9.87278	0.34969
22L.B1	2012-05-30	22LB	1	Good	19	40.09	28.67	16805.9	388.913	3.45	4.35256	3.65951	15.0163	82.7659	69.5872	285.542	0.941566	3.4145	3.2484	11.78	0.275755
18L.A2	2012-05-30	18LA	2	Good	19	38.94	29.74	17565	397.599	3.54	26.2675	22.4128	92.9868	195.507	166.817	692.095	0.919392	4.45012	3.25465	15.7534	0.206599
18L.B2	2012-05-30	18LB	2	Good	17	40.04	27.67	15634.4	375.113	3.04	9.12421	7.55749	27.7376	104.661	86.6899	318.17	0.847265	4.15699	2.57568	12.6372	0.203817
15L.F2	2012-05-30	15LF	2	Poor	14	37.06	25.81	12590.7	336.626	3.06	22.2384	18.0919	68.0496	117.357	95.4745	359.112	1.35063	4.88211	4.13293	14.9393	0.276649
15L.A2	2012-05-30	15LA	2	Poor	15	36.65	27.11	13737.4	351.619	3.2	28.8755	24.9002	92.4016	153.36	132.247	490.752	1.29534	2.62814	4.14508	8.41005	0.492873
24L.B1	2012-05-31	24LB	1	Poor	16	38.74	26.71	14095.4	356.172	3.01	7.59084	6.51996	22.8484	71.4928	61.407	215.193	1.29474	2.94202	3.89715	8.85549	0.440083
22L.B2	2012-06-01	22LB	2	Good	18	39.2	28.7	16467.2	384.974	3.55	15.7404	13.0019	55.8784	196.469	162.288	697.466	1.03305	3.35209	3.66732	11.8999	0.308181
24L.B2	2012-06-02	24LB	2	Poor	14	37.14	26.94	13747	351.743	3.18	20.8165	17.9034	66.1963	223.671	192.371	711.275	1.72629	2.66928	5.4896	8.48832	0.646724
23L.B1	2012-06-08	23LB	1	Poor	16	37.27	27.54	14416.4	360.205	2.83	3.80979	3.23775	10.7817	40.6306	34.5299	114.985	1.3256	2.0022	3.75145	5.66622	0.662072
23L.B2	2012-06-10	23LB	2	Poor	15	36.03	27.5	13896.3	353.648	2.97	20.844	17.7143	61.9068	109.102	92.7204	324.034	1.26406	1.7747	3.75427	5.27085	0.71227
